# Supplementary material for: Retinoic Acid Receptor-Dependent, Cell-Autonomous, Endogenous Retinoic Acid Signaling and Its Target Genes in Mouse Collecting Duct Cells
Source: PLoS One. 2012 Sep 26;7(9):e45725. doi: 10.1371/journal.pone.0045725 (PMC3458940; doi:10.1371/journal.pone.0045725)
Supplement: Table S3 — 306 genes regulated by DEAB. (XLS) [file pone.0045725.s006.xls]

## Sheet: Genes regulated by DEAB
Transcript_cluster_id	Gene Symbol	Gene Title	Fold change DEAB vs veh	Fold change DEAB+tRA vs veh	Entrez Gene
10467153	Slc16a12	solute carrier family 16 (monocarboxylic acid transporters), member 12	0.545922	1.16538	240638
10385083	Gabrp	gamma-aminobutyric acid (GABA) A receptor, pi	0.60434	1.61053	216643
10419364	Gm8393	predicted gene 8393	0.609275	0.637383	666972
10490989	Cp	ceruloplasmin	0.649649	1.21757	12870
10419392	1700011H14Rik	RIKEN cDNA 1700011H14 gene	0.669211	0.924108	67082
10404250	Dcdc2a	doublecortin domain containing 2a	0.683573	1.24174	195208
10501208	Gstm6	glutathione S-transferase, mu 6	0.684236	1.29912	14867
10360406	Ifi205	interferon activated gene 205	0.687962	0.943111	226695
10431637	Cpne8	copine VIII	0.699534	1.10573	66871
10531415	Cxcl10	chemokine (C-X-C motif) ligand 10	0.701249	1.01983	15945
10511444	Gm11810 /// LOC100045135	predicted gene 11810 /// similar to ribosomal protein L35a	0.708088	0.93103	100039478 /// 100045135
10354677	Ankrd44	ankyrin repeat domain 44	0.741302	1.05426	329154
10525365	Hvcn1 /// Tctn1	hydrogen voltage-gated channel 1 /// tectonic family member 1	0.751772	0.918955	74096 /// 654470
10579602	B3gnt3	UDP-GlcNAc:betaGal beta-1,3-N-acetylglucosaminyltransferase 3	0.753667	0.965936	72297
10488465	Zfp345	zinc finger protein 345	0.760735	1.0611	545471
10578986	Psd3	pleckstrin and Sec7 domain containing 3	0.761773	1.02028	234353
10575873	Osgin1	oxidative stress induced growth inhibitor 1	0.76897	1.08048	71839
10362138	Vnn1	vanin 1	0.772139	0.843913	22361
10522467	Rasl11b	RAS-like, family 11, member B	0.775949	0.986825	68939
10404152	Fam65b	family with sequence similarity 65, member B	0.777887	1.2203	193385
10408850	Nedd9	neural precursor cell expressed, developmentally down-regulated gene 9	0.786435	0.980371	18003
10467124	Acta2	actin, alpha 2, smooth muscle, aorta	0.786762	1.17227	11475
10569368	Gm7290	predicted gene 7290	0.789038	0.823762	640264
10538271	Gm4782 /// Gm5301	predicted gene 4782 /// predicted pseudogene 5301	0.789421	0.826508	213320 /// 384356
10355264	Gm10072	ribosomal protein L31 pseudogene	0.791576	0.854133	100043192
10606609	Tspan6	tetraspanin 6	0.794618	1.06339	56496
10364262	Itgb2	integrin beta 2	0.798372	1.04447	16414
10546855	Srgap3	SLIT-ROBO Rho GTPase activating protein 3	0.80157	1.0088	259302
10554471	Zscan2	zinc finger and SCAN domain containing 2	0.802088	0.916178	22691
10404407	Foxc1	forkhead box C1	0.81006	1.06471	17300
10431697	Abcd2	ATP-binding cassette, sub-family D (ALD), member 2	0.816901	1.08561	26874
10587799	Plscr2	phospholipid scramblase 2	0.818469	1.0203	18828
10389207	Ccl5	chemokine (C-C motif) ligand 5	0.818658	0.906262	20304
10471247	Aif1l	allograft inflammatory factor 1-like	0.821501	1.0156	108897
10572949	Nr3c2	nuclear receptor subfamily 3, group C, member 2	0.822298	1.18195	110784
10375313	Ccnjl	cyclin J-like	0.822488	1.07948	380694
10553336	Zdhhc13	zinc finger, DHHC domain containing 13	0.823972	1.10471	243983
10475517	AA467197 /// Mir147	expressed sequence AA467197 /// microRNA 147	0.827903	1.16929	433470 /// 387165
10361186	Sertad4	SERTA domain containing 4	0.831622	1.01045	214791
10456329	5330437I02Rik	RIKEN cDNA 5330437I02 gene	0.837445	1.04553	319888
10463836	Gsto1	glutathione S-transferase omega 1	0.838956	1.01819	14873
10414943	Gm8740	predicted gene 8740	0.847117	0.991969	667635
10436372	Dcbld2	discoidin, CUB and LCCL domain containing 2	0.852438	1.09683	73379
10584674	Mcam	melanoma cell adhesion molecule	0.854805	1.03264	84004
10529605	Wfs1	Wolfram syndrome 1 homolog (human)	0.8552	1.04512	22393
10414581	AY358078	cDNA sequence AY358078	0.857653	0.832141	278676
10483000	Itgb6	integrin beta 6	0.857772	0.99631	16420
10462132	E030010A14Rik /// Pgm5	RIKEN cDNA E030010A14 gene /// phosphoglucomutase 5	0.858546	1.00435	226040 /// 226041
10566702	Olfr517	olfactory receptor 517	0.859081	0.765655	258136
10554863	Sytl2	synaptotagmin-like 2	0.86077	1.01753	83671
10576639	Nrp1	neuropilin 1	0.86314	1.15615	18186
10363350	P4ha1	procollagen-proline, 2-oxoglutarate 4-dioxygenase (proline 4-hydroxylase), alpha 1 polypeptide	0.866337	1.00579	18451
10485445	Ehf	ets homologous factor	0.866337	0.955504	13661
10462281	Vldlr	very low density lipoprotein receptor	0.869947	1.04295	22359
10361091	Atf3	activating transcription factor 3	0.87035	1.14024	11910
10365170	BC025920	zinc finger protein pseudogene	0.871778	0.888945	268319
10409486	Pdlim7	PDZ and LIM domain 7	0.872161	1.0196	67399
10578829	Palld	palladin, cytoskeletal associated protein	0.874785	1.07103	72333
10421188	R3hcc1	R3H domain and coiled-coil containing 1	0.875391	1.03359	71843
10605437	Pls3	plastin 3 (T-isoform)	0.876403	1.1042	102866
10402063	Foxn3	forkhead box N3	0.876808	0.99447	71375
10578123	Rbpms	RNA binding protein gene with multiple splicing	0.877822	0.967947	19663
10578904	Cpe	carboxypeptidase E	0.880869	1.02906	12876
10400350	Cfl2	cofilin 2, muscle	0.88148	1.01279	12632
10448967	Sox8	SRY-box containing gene 8	0.881745	1.33502	20681
10583242	Sesn3	sestrin 3	0.881888	1.06535	75747
10571266	Ppp2cb /// Ubxn8	protein phosphatase 2 (formerly 2A), catalytic subunit, beta isoform /// UBX domain protein 8	0.882499	1.07128	19053 /// 108159
10565846	Spcs2	signal peptidase complex subunit 2 homolog (S. cerevisiae)	0.882703	0.943438	66624
10353346	Pkhd1	polycystic kidney and hepatic disease 1	0.883111	0.982139	241035
10537292	1810058I24Rik	RIKEN cDNA 1810058I24 gene	0.883723	1.10624	67705
10471586	Hspa5	heat shock protein 5	0.884336	1.03288	14828
10540472	Bhlhe40	basic helix-loop-helix family, member e40	0.884949	1.03168	20893
10377938	Eno3	enolase 3, beta muscle	0.886853	0.90861	13808
10374366	Egfr	epidermal growth factor receptor	0.888021	1.0558	13649
10489051	5730471H19Rik	RIKEN cDNA 5730471H19 gene	0.889459	0.99493	632764
10467907	Erlin1	ER lipid raft associated 1	0.889664	0.936056	226144
10426627	Ccdc65	coiled-coil domain containing 65	0.890466	0.98223	105833
10458534	Pcdh1	protocadherin 1	0.891599	1.15934	75599
10571214	Rnf122	ring finger protein 122	0.892547	1.03049	68867
10434629	Map3k13	mitogen-activated protein kinase kinase kinase 13	0.895108	1.02541	71751
10445638	Ubr2	ubiquitin protein ligase E3 component n-recognin 2	0.898527	0.995988	224826
10596575	Manf	mesencephalic astrocyte-derived neurotrophic factor	0.899669	1.02266	74840
10549041	Slco1a5	solute carrier organic anion transporter family, member 1a5	0.901396	0.999908	108096
10521391	Acox3	acyl-Coenzyme A oxidase 3, pristanoyl	0.902814	0.944747	80911
10351400	Fam78b	family with sequence similarity 78, member B	0.903753	0.902188	226610
10605028	DXBay18 /// Gm14685 /// Gm5640 /// Gm5936	DNA segment, Chr X, Baylor 18 /// predicted gene 14685 /// predicted gene 5640 /// predicted gene 5936	0.905278	1.11695	574405 /// 574404 /// 434797 /// 546325
10468980	Fam107b	family with sequence similarity 107, member B	0.906492	1.02759	66540
10403229	Itgb8	integrin beta 8	0.906953	1.0988	320910
10491329	4930429B21Rik /// Zmat3	RIKEN cDNA 4930429B21 gene /// zinc finger matrin type 3	0.907331	0.907373	67576 /// 22401
10541112	Hnrnpf	heterogeneous nuclear ribonucleoprotein F	0.907519	1.03049	98758
10595840	Acpl2	acid phosphatase-like 2	0.909219	0.896764	235534
10515293	Llph	LLP homolog, long-term synaptic facilitation (Aplysia)	0.91067	1.0379	66225
10406881	Smn1	survival motor neuron 1	0.911028	0.971689	20595
10538356	9130019P16Rik /// Chn2	RIKEN cDNA 9130019P16 gene /// chimerin (chimaerin) 2	0.911954	0.999838	100042056 /// 69993
10410355	A530054K11Rik	RIKEN cDNA A530054K11 gene	0.912144	0.978968	212281
10367634	Akap12	A kinase (PRKA) anchor protein (gravin) 12	0.912355	1.11111	83397
10536805	Fam71f1	family with sequence similarity 71, member F1	0.91419	1.04693	330277
10389590	Gdpd1	glycerophosphodiester phosphodiesterase domain containing 1	0.915734	1.08023	66569
10459363	Fam38b	family with sequence similarity 38, member B	0.917852	0.875593	667742
10477897	Dlgap4	discs, large homolog-associated protein 4 (Drosophila)	0.918934	1.11072	228836
10552363	C330019L16Rik /// EU599041 /// Gm5595 /// I1C0022H11Rik	RIKEN cDNA C330019L16 gene /// expressed sequence EU599041 /// predicted gene 5595 /// RIKEN cDNA I1C0022H11 gene	0.920719	0.913325	208111 /// 100170401 /// 434179 /// 668620
10433352	Ubn1	ubinuclein 1	0.92123	0.899108	170644
10577437	AY761184	cDNA sequence AY761184	0.921784	1.08428	382000
10385036	Fgf18	fibroblast growth factor 18	0.927702	1.13666	14172
10453459	Pnkd	paroxysmal nonkinesiogenic dyskinesia	0.934327	0.91362	56695
10582069	Sdr42e1	short chain dehydrogenase/reductase family 42E, member 1	0.934349	0.864957	74032
10384961	Stc2	stanniocalcin 2	0.9345	1.16239	20856
10573008	Zfp827	zinc finger protein 827	0.939089	1.0629	622675
10492522	Schip1	schwannomin interacting protein 1	0.939306	1.06881	30953
10588263	Slco2a1	solute carrier organic anion transporter family, member 2a1	0.943656	1.06757	24059
10500948	Cttnbp2nl	CTTNBP2 N-terminal like	0.951538	1.05507	80281
10362581	Tube1	epsilon-tubulin 1	0.963395	0.95222	71924
10428068	Tspyl5	testis-specific protein, Y-encoded-like 5	0.964175	1.08073	239364
10594480	Rab11a	RAB11a, member RAS oncogene family	0.967277	0.891723	53869
10542993	Pon3	paraoxonase 3	0.969962	0.88087	269823
10521415	Ablim2	actin-binding LIM protein 2	0.970635	1.12353	231148
10457787	Klhl14	kelch-like 14 (Drosophila)	0.973307	0.748462	225266
10497222	Zfp704	zinc finger protein 704	0.978063	1.07898	170753
10426225	Ncaph2	non-SMC condensin II complex, subunit H2	0.97829	0.912355	52683
10508676	Matn1	matrilin 1, cartilage matrix protein	0.980417	1.10811	17180
10581645	Marveld3	MARVEL (membrane-associating) domain containing 3	0.981142	0.866978	73608
10578504	1700029J07Rik	RIKEN cDNA 1700029J07 gene	0.983116	1.13474	69479
10440344	Robo2	roundabout homolog 2 (Drosophila)	0.988628	1.13705	268902
10524703	Pxn	paxillin	0.991258	0.932602	19303
10501104	Slc6a17	solute carrier family 6 (neurotransmitter transporter), member 17	0.992404	0.899648	229706
10539080	St3gal5	ST3 beta-galactoside alpha-2,3-sialyltransferase 5	0.993506	1.08872	20454
10423568	5730407I07Rik	RIKEN cDNA 5730407I07 gene	0.993988	1.18389	70515
10528548	Kcnh2	potassium voltage-gated channel, subfamily H (eag-related), member 2	0.994172	0.916877	16511
10354649	Pgap1	post-GPI attachment to proteins 1	0.99447	0.888637	241062
10498547	Veph1	ventricular zone expressed PH domain homolog 1 (zebrafish)	0.996034	0.87908	72789
10550062	Zfp324	zinc finger protein 324	0.996264	1.13045	243834
10485213	Cd82	CD82 antigen	0.997001	0.948904	12521
10382852	Mfsd11	major facilitator superfamily domain containing 11	0.997139	0.884847	69900
10373467	Erbb3	v-erb-b2 erythroblastic leukemia viral oncogene homolog 3 (avian)	0.997692	0.880462	13867
10474700	Thbs1	thrombospondin 1	0.998615	0.922956	21825
10588505	Abhd14b	abhydrolase domain containing 14b	1.00336	0.857713	76491
10344801	Cspp1	centrosome and spindle pole associated protein 1	1.0044	0.878228	211660
10593668	Dmxl2	Dmx-like 2	1.00549	0.854271	235380
10375002	Cpeb4	cytoplasmic polyadenylation element binding protein 4	1.00905	0.86294	67579
10465342	Tm7sf2	transmembrane 7 superfamily member 2	1.01064	0.920762	73166
10399465	Fam84a	family with sequence similarity 84, member A	1.01111	0.833488	105005
10518781	Per3	period homolog 3 (Drosophila)	1.01452	0.888945	18628
10521667	Bst1	bone marrow stromal cell antigen 1	1.01513	0.913409	12182
10348032	Armc9	armadillo repeat containing 9	1.01555	1.07783	78795
10493794	S100a14	S100 calcium binding protein A14	1.016	0.631476	66166
10427862	Cdh6	cadherin 6	1.01607	0.879649	12563
10357164	Epb4.1l5	erythrocyte protein band 4.1-like 5	1.02054	0.917216	226352
10367772	Samd5	sterile alpha motif domain containing 5	1.02155	1.12086	320825
10345548	Vwa3b	von Willebrand factor A domain containing 3B	1.02193	1.19176	70853
10493537	Pbxip1	pre-B-cell leukemia transcription factor interacting protein 1	1.02276	0.963351	229534
10366956	Stat6	signal transducer and activator of transcription 6	1.02408	0.943656	20852
10510643	Plekhg5	pleckstrin homology domain containing, family G (with RhoGef domain) member 5	1.02453	0.932946	269608
10406423	Mblac2	metallo-beta-lactamase domain containing 2	1.02631	0.871798	72852
10520187	Slc4a2	solute carrier family 4 (anion exchanger), member 2	1.02716	0.894612	20535
10586110	Cln6	ceroid-lipofuscinosis, neuronal 6	1.02811	0.958156	76524
10380773	Arhgap23	Rho GTPase activating protein 23	1.02857	0.900605	58996
10587383	Cd109	CD109 antigen	1.03004	0.796548	235505
10450167	Btn3a3 /// Btnl6 /// LOC100045026	butyrophilin, subfamily 3, member A3 /// butyrophilin-like 6 /// butyrophilin-like	1.0303	1.11876	632126 /// 624681 /// 100045026
10515981	Mir30e	microRNA 30e	1.03094	0.892959	723836
10432636	Smagp	small cell adhesion glycoprotein	1.03192	0.933896	207818
10474936	Spint1	serine protease inhibitor, Kunitz type 1	1.03288	0.93974	20732
10472162	Gpd2	glycerol phosphate dehydrogenase 2, mitochondrial	1.03335	0.883927	14571
10422280	Abcc4	ATP-binding cassette, sub-family C (CFTR/MRP), member 4	1.03383	0.941696	239273
10544732	Skap2	src family associated phosphoprotein 2	1.03479	0.918594	54353
10427334	Mir148b	microRNA 148b	1.03534	0.913684	724064
10557326	Il4ra	interleukin 4 receptor, alpha	1.03577	0.950593	16190
10366554	Mdm1	transformed mouse 3T3 cell double minute 1	1.03675	0.930579	17245
10493820	S100a6	S100 calcium binding protein A6 (calcyclin)	1.03934	0.877011	20200
10557481	Ypel3	yippee-like 3 (Drosophila)	1.04174	0.898195	66090
10586781	Myo1e	myosin IE	1.04198	0.850274	71602
10465853	Stxbp3a /// Stxbp3b	syntaxin binding protein 3A /// syntaxin-binding protein 3B	1.04222	0.948904	20912 /// 619371
10532085	Tgfbr3	transforming growth factor, beta receptor III	1.04398	0.716266	21814
10542093	Nrip2	nuclear receptor interacting protein 2	1.0449	0.805227	60345
10388194	Spns2	spinster homolog 2 (Drosophila)	1.04608	0.92445	216892
10514340	Cdkn2a	cyclin-dependent kinase inhibitor 2A	1.0485	0.897096	12578
10386495	Tom1l2	target of myb1-like 2 (chicken)	1.04882	0.893104	216810
10453636	Svil	supervillin	1.04923	0.912566	225115
10565456	Prss23	protease, serine, 23	1.0504	0.872363	76453
10405001	Bicd2	bicaudal D homolog 2 (Drosophila)	1.05312	0.928946	76895
10399061	Esyt2	extended synaptotagmin-like protein 2	1.05409	0.902292	52635
10539135	Capg	capping protein (actin filament), gelsolin-like	1.05458	0.896681	12332
10373542	Dgka	diacylglycerol kinase, alpha	1.05482	0.926588	13139
10528480	Gm6560	predicted gene 6560	1.05531	0.927659	625174
10358787	Lamc2	laminin, gamma 2	1.05629	0.820173	16782
10535866	Ubl3	ubiquitin-like 3	1.05702	0.921251	24109
10538214	D330028D13Rik	RIKEN cDNA D330028D13 gene	1.05763	0.906723	231946
10586744	Anxa2	annexin A2	1.05775	0.876201	12306
10415725	Spata13	spermatogenesis associated 13	1.06162	0.748531	219140
10452516	Ankrd12	ankyrin repeat domain 12	1.06201	0.864757	106585
10463462	Sfxn3	sideroflexin 3	1.06265	0.924663	94280
10352320	Tmem63a	transmembrane protein 63a	1.06339	0.926374	208795
10427095	Tenc1	tensin like C1 domain-containing phosphatase	1.06363	0.875796	209039
10500666	Ptgfrn	prostaglandin F2 receptor negative regulator	1.06412	0.921039	19221
10544768	Hoxa5	homeobox A5	1.06499	0.858664	15402
10582809	Tk1	thymidine kinase 1	1.06535	0.925946	21877
10498187	6030405A18Rik	RIKEN cDNA 6030405A18 gene	1.0654	1.19753	329641
10460423	Spnb3	spectrin beta 3	1.06609	0.908043	20743
10513160	Ptpn3	protein tyrosine phosphatase, non-receptor type 3	1.06634	0.847274	545622
10345762	Il1r1	interleukin 1 receptor, type I	1.06644	0.826355	16177
10350173	Tnnt2	troponin T2, cardiac	1.06733	0.877214	21956
10479074	1700010B08Rik	RIKEN cDNA 1700010B08 gene	1.0677	1.14206	75485
10508128	Fam176b	family with sequence similarity 176, member B	1.06856	0.914465	230752
10432682	Krt80	keratin 80	1.07029	0.881073	74127
10553301	Ldha	lactate dehydrogenase A	1.07054	0.927231	16828
10408798	Tcfap2a	transcription factor AP-2, alpha	1.07128	0.928302	21418
10547056	Tmem40	transmembrane protein 40	1.07128	0.82624	94346
10495685	Arhgap29	Rho GTPase activating protein 29	1.07227	0.882091	214137
10574789	Fam65a	family with sequence similarity 65, member A	1.07351	0.937788	75687
10396402	Prkch	protein kinase C, eta	1.07413	0.98792	18755
10498076	Maml3	mastermind like 3 (Drosophila)	1.07522	0.928324	433586
10536931	Ahcyl2	S-adenosylhomocysteine hydrolase-like 2	1.07773	0.989428	74340
10360012	Fcrlb	Fc receptor-like B	1.07791	1.19823	435653
10539692	Tgfa	transforming growth factor alpha	1.07998	0.974117	21802
10545173	Igk	immunoglobulin kappa chain complex	1.0812	1.04208	243469
10437639	Emp2	epithelial membrane protein 2	1.08147	0.901459	13731
10547807	Eno2	enolase 2, gamma neuronal	1.08165	0.908316	13807
10555197	Mtap6	microtubule-associated protein 6	1.08345	0.936748	17760
10583586	Slc44a2	solute carrier family 44, member 2	1.08875	0.858367	68682
10420155	Dhrs1	dehydrogenase/reductase (SDR family) member 1	1.08975	0.923595	52585
10560190	Ehd2	EH-domain containing 2	1.09051	0.778625	259300
10590686	Ddi1	DDI1, DNA-damage inducible 1, homolog 1 (S. cerevisiae)	1.09068	1.15011	71829
10535017	Gal3st4	galactose-3-O-sulfotransferase 4	1.0921	0.965825	330217
10580058	2210011C24Rik	RIKEN cDNA 2210011C24 gene	1.09404	0.93045	70134
10487405	Prom2	prominin 2	1.09556	0.903127	192212
10441422	Zdhhc14	zinc finger, DHHC domain containing 14	1.0968	0.991167	224454
10355050	Raph1	Ras association (RalGDS/AF-6) and pleckstrin homology domains 1	1.09708	0.928732	77300
10419073	Tspan14	tetraspanin 14	1.09835	0.907939	52588
10490682	Zbtb46	zinc finger and BTB domain containing 46	1.09875	1.17884	72147
10355278	Erbb4	v-erb-a erythroblastic leukemia viral oncogene homolog 4 (avian)	1.10096	1.15885	13869
10587266	Gclc	glutamate-cysteine ligase, catalytic subunit	1.1014	0.980779	14629
10427845	F830212C03Rik	RIKEN cDNA F830212C03 gene	1.10165	1.31006	100038613
10512774	Coro2a	coronin, actin binding protein 2A	1.10292	0.951099	107684
10554375	Sema4b	sema domain, immunoglobulin domain (Ig), transmembrane domain (TM) and short cytoplasmic domain, (semaphorin) 4B	1.10343	0.9071	20352
10541301	Tuba8	tubulin, alpha 8	1.10397	0.988012	53857
10349174	Serpinb8	serine (or cysteine) peptidase inhibitor, clade B, member 8	1.10473	0.793059	20725
10581455	Esrp2	epithelial splicing regulatory protein 2	1.10675	0.889048	77411
10451918	Chaf1a /// Ubxn6	chromatin assembly factor 1, subunit A (p150) /// UBX domain protein 6	1.10714	0.954312	27221 /// 66530
10460157	Cpt1a	carnitine palmitoyltransferase 1a, liver	1.10854	0.870752	12894
10551359	Sertad1	SERTA domain containing 1	1.10901	0.923617	55942
10391561	Pyy	peptide YY	1.11031	1.21512	217212
10569057	Rnh1	ribonuclease/angiogenin inhibitor 1	1.11291	0.861546	107702
10375886	C330016O10Rik /// D930048N14Rik	RIKEN cDNA C330016O10 gene /// RIKEN cDNA D930048N14 gene	1.1144	0.920698	212706 /// 97775
10461369	Ahnak	AHNAK nucleoprotein (desmoyokin)	1.11497	0.900418	66395
10496854	Ttll7	tubulin tyrosine ligase-like family, member 7	1.1185	0.823724	70892
10563441	Emp3	epithelial membrane protein 3	1.11891	0.888288	13732
10432831	Krt73	keratin 73	1.12031	1.1137	223915
10454546	Map3k2	mitogen-activated protein kinase kinase kinase 2	1.12039	0.902084	26405
10596492	Parp3	poly (ADP-ribose) polymerase family, member 3	1.12119	0.935991	235587
10424543	Wisp1	WNT1 inducible signaling pathway protein 1	1.12124	0.806101	22402
10513061	Ctnnal1	catenin (cadherin associated protein), alpha-like 1	1.12168	0.928732	54366
10414269	Bnip3	BCL2/adenovirus E1B interacting protein 3	1.12272	0.791997	12176
10373810	Dusp18	dual specificity phosphatase 18	1.12298	0.92616	75219
10443131	Itpr3	inositol 1,4,5-triphosphate receptor 3	1.12662	0.948465	16440
10407159	Ankrd55	ankyrin repeat domain 55	1.12836	0.722699	77318
10540679	Il17re	interleukin 17 receptor E	1.12962	0.882316	57890
10574220	Cx3cl1	chemokine (C-X3-C motif) ligand 1	1.13223	0.872564	20312
10519747	Sema3e	sema domain, immunoglobulin domain (Ig), short basic domain, secreted, (semaphorin) 3E	1.13262	0.934111	20349
10383133	Slc26a11	solute carrier family 26, member 11	1.13632	0.955835	268512
10444028	Kank3	KN motif and ankyrin repeat domains 3	1.13692	0.788528	80880
10570599	Spag11a	sperm associated antigen 11A	1.13918	1.17577	78128
10563344	Fgf21	fibroblast growth factor 21	1.1433	1.04872	56636
10385747	Phf15	PHD finger protein 15	1.1461	0.859598	76901
10429802	Plec	plectin	1.14737	0.853423	18810
10445078	Gabbr1	gamma-aminobutyric acid (GABA) B receptor, 1	1.15013	0.969111	54393
10379153	Aldoc	aldolase C, fructose-bisphosphate	1.1512	0.812853	11676
10396712	Fut8	fucosyltransferase 8	1.15269	0.909828	53618
10441436	Snx9	sorting nexin 9	1.15269	0.909198	66616
10554819	Me3	malic enzyme 3, NADP(+)-dependent, mitochondrial	1.1553	0.916602	109264
10471535	Fam129b	family with sequence similarity 129, member B	1.15615	0.894612	227737
10471655	Gsn	gelsolin	1.15669	0.828553	227753
10561673	Spred3	sprouty-related, EVH1 domain containing 3	1.15749	1.05395	101809
10411804	Mast4	microtubule associated serine/threonine kinase family member 4	1.15752	0.91187	328329
10450038	Angptl4	angiopoietin-like 4	1.16191	0.873391	57875
10585331	Exph5	exophilin 5	1.16643	0.850549	320051
10355550	Cxcr1	chemokine (C-X-C motif) receptor 1	1.16988	1.16522	227288
10521371	Dok7	docking protein 7	1.17026	0.841305	231134
10600419	Plxna3	plexin A3	1.17243	0.961594	18846
10452571	Ptprm	protein tyrosine phosphatase, receptor type, M	1.17406	0.914212	19274
10434559	Ephb3	Eph receptor B3	1.17764	0.931267	13845
10552613	Klk1b4	kallikrein 1-related pepidase b4	1.17998	1.10259	18048
10455299	Sh3rf2	SH3 domain containing ring finger 2	1.18009	0.827693	269016
10375062	Hbq1	hemoglobin, theta 1	1.18668	1.43681	216635
10470014	Entpd2	ectonucleoside triphosphate diphosphohydrolase 2	1.18902	0.846296	12496
10519048	Actrt2	actin-related protein T2	1.19149	1.20821	73353
10441003	Runx1	runt related transcription factor 1	1.19527	0.945402	12394
10474181	Abtb2	ankyrin repeat and BTB (POZ) domain containing 2	1.19687	0.878836	99382
10478114	Arhgap40	Rho GTPase activating protein 40	1.1987	0.841071	545481
10494817	Ngf	nerve growth factor	1.2072	0.840994	18049
10436945	Slc5a3	solute carrier family 5 (inositol transporters), member 3	1.20935	0.955659	53881
10552037	Sbsn	suprabasin	1.21608	0.937788	282619
10445347	Clic5	chloride intracellular channel 5	1.2199	0.955989	224796
10386189	Olfr330	olfactory receptor 330	1.22654	1.32488	258879
10353221	Trpa1	transient receptor potential cation channel, subfamily A, member 1	1.23385	0.754312	277328
10481056	Notch1	Notch gene homolog 1 (Drosophila)	1.23485	0.8376	18128
10385283	Gabrg2	gamma-aminobutyric acid (GABA) A receptor, subunit gamma 2	1.23525	1.18263	14406
10517401	Grhl3	grainyhead-like 3 (Drosophila)	1.24062	0.897614	230824
10543017	Pdk4	pyruvate dehydrogenase kinase, isoenzyme 4	1.24126	0.792619	27273
10548450	Klra5	killer cell lectin-like receptor, subfamily A, member 5	1.25107	0.942022	16636
10542355	Emp1	epithelial membrane protein 1	1.25151	0.95705	13730
10465059	Ctsw	cathepsin W	1.28168	0.720515	13041
10374197	Ramp3	receptor (calcitonin) activity modifying protein 3	1.28334	0.857099	56089
10421555	Mir687	microRNA 687	1.29397	1.04892	751541
10349108	Serpinb5	serine (or cysteine) peptidase inhibitor, clade B, member 5	1.31592	0.623099	20724
10402787	Ahnak2	AHNAK nucleoprotein 2	1.35692	0.810191	100041194
10526952	Gper	G protein-coupled estrogen receptor 1	1.45139	0.823001	76854
10529819	Fgfbp1	fibroblast growth factor binding protein 1	1.48011	0.757788	14181
Genes suppressed or induced by DEAB, which was further potentiated with simultaneous tRA treatment
