# Supplementary material for: Retinoic Acid Receptor-Dependent, Cell-Autonomous, Endogenous Retinoic Acid Signaling and Its Target Genes in Mouse Collecting Duct Cells
Source: PLoS One. 2012 Sep 26;7(9):e45725. doi: 10.1371/journal.pone.0045725 (PMC3458940; doi:10.1371/journal.pone.0045725)
Supplement: Table S5 — Gene ontology for validated genes. (XLS) [file pone.0045725.s008.xls]

## Sheet: DAVID_GO_20 validated genes
Entrez Gene ID	Gene Name	Gene Symbol	COG_ONTOLOGY	GOTERM_BP_FAT	GOTERM_CC_FAT	GOTERM_MF_FAT	INTERPRO	KEGG_PATHWAY	PIR_SUPERFAMILY
71874	RIKEN cDNA 2310007B03 gene	2310007B03Rik
226245	RIKEN cDNA 9930023K05 gene	9930023K05Rik					IPR001849:Pleckstrin homology,IPR011993:Pleckstrin homology-type,
12162	bone morphogenetic protein 7	Bmp7		GO:0000902~cell morphogenesis,GO:0000904~cell morphogenesis involved in differentiation,GO:0001501~skeletal system development,GO:0001503~ossification,GO:0001654~eye development,GO:0001655~urogenital system development,GO:0001704~formation of primary germ layer,GO:0001707~mesoderm formation,GO:0001763~morphogenesis of a branching structure,GO:0001822~kidney development,GO:0006355~regulation of tr…	GO:0005576~extracellular region,GO:0005615~extracellular space,GO:0044421~extracellular region part,	GO:0001871~pattern binding,GO:0005125~cytokine activity,GO:0005539~glycosaminoglycan binding,GO:0008083~growth factor activity,GO:0008201~heparin binding,GO:0030246~carbohydrate binding,GO:0030247~polysaccharide binding,	IPR001111:Transforming growth factor beta (TGFb), N-terminal,IPR001839:Transforming growth factor beta,IPR015615:Transforming growth factor-beta-related,IPR017948:Transforming growth factor beta, conserved site,	mmu04060:Cytokine-cytokine receptor interaction,mmu04340:Hedgehog signaling pathway,mmu04350:TGF-beta signaling pathway,	PIRSF037272:bone morphogenetic protein,PIRSF800009:TGF-beta-like cysteine-knot cytokine,
70574	carboxypeptidase M	Cpm		GO:0006508~proteolysis,	GO:0005886~plasma membrane,GO:0031224~intrinsic to membrane,GO:0031225~anchored to membrane,	GO:0004180~carboxypeptidase activity,GO:0004181~metallocarboxypeptidase activity,GO:0008233~peptidase activity,GO:0008235~metalloexopeptidase activity,GO:0008237~metallopeptidase activity,GO:0008238~exopeptidase activity,GO:0008270~zinc ion binding,GO:0043167~ion binding,GO:0043169~cation binding,GO:0046872~metal ion binding,GO:0046914~transition metal ion binding,GO:0070011~peptidase activity, a…	IPR000834:Peptidase M14, carboxypeptidase A,IPR014766:Carboxypeptidase, regulatory region,		PIRSF009270:carboxypeptidase, M type,PIRSF500885:carboxypeptidase M,
229927	chloride channel calcium activated 4	Clca4					IPR002035:von Willebrand factor, type A,IPR003961:Fibronectin, type III,IPR004727:Calcium-activated chloride channel protein,IPR013642:Chloride channel calcium-activated,IPR015394:Region of unknown function DUF1973,	mmu04740:Olfactory transduction,
20148	dehydrogenase/reductase (SDR family) member 3	Dhrs3	General function prediction only,	GO:0055114~oxidation reduction,	GO:0016021~integral to membrane,GO:0031224~intrinsic to membrane,		IPR002198:Short-chain dehydrogenase/reductase SDR,IPR002347:Glucose/ribitol dehydrogenase,IPR016040:NAD(P)-binding domain,	mmu00830:Retinol metabolism,
13591	early B-cell factor 1	Ebf1		GO:0006350~transcription,GO:0006355~regulation of transcription, DNA-dependent,GO:0009891~positive regulation of biosynthetic process,GO:0010557~positive regulation of macromolecule biosynthetic process,GO:0010604~positive regulation of macromolecule metabolic process,GO:0010628~positive regulation of gene expression,GO:0031328~positive regulation of cellular biosynthetic process,GO:0045449~regul…		GO:0003677~DNA binding,GO:0003700~transcription factor activity,GO:0008270~zinc ion binding,GO:0030528~transcription regulator activity,GO:0043167~ion binding,GO:0043169~cation binding,GO:0046872~metal ion binding,GO:0046914~transition metal ion binding,	IPR001092:Basic helix-loop-helix dimerisation region bHLH,IPR002909:Cell surface receptor IPT/TIG,IPR003523:Transcription factor COE,IPR018350:Transcription factor COE, conserved site,		PIRSF018314:transcription factor, collier type,
15375	forkhead box A1; similar to Hepatocyte nuclear factor 3-alpha (HNF-3A) (Forkhead box protein A1)	Foxa1		GO:0000122~negative regulation of transcription from RNA polymerase II promoter,GO:0001655~urogenital system development,GO:0001708~cell fate specification,GO:0001763~morphogenesis of a branching structure,GO:0002009~morphogenesis of an epithelium,GO:0002064~epithelial cell development,GO:0002065~columnar/cuboidal epithelial cell differentiation,GO:0002067~glandular epithelial cell differentiatio…		GO:0003677~DNA binding,GO:0003700~transcription factor activity,GO:0008134~transcription factor binding,GO:0030528~transcription regulator activity,GO:0043565~sequence-specific DNA binding,	IPR001766:Transcription factor, fork head,IPR011991:Winged helix repressor DNA-binding,IPR013638:Fork-head N-terminal,IPR018122:Transcription factor, fork head, conserved site,IPR018533:Forkhead box protein, C-terminal,		PIRSF001732:transcription factor HNF-3,
50917	galactosamine (N-acetyl)-6-sulfate sulfatase	Galns			GO:0000323~lytic vacuole,GO:0005764~lysosome,GO:0005773~vacuole,	GO:0005509~calcium ion binding,GO:0008484~sulfuric ester hydrolase activity,GO:0043167~ion binding,GO:0043169~cation binding,GO:0043890~N-acetylgalactosamine-6-sulfatase activity,GO:0046872~metal ion binding,	IPR000917:Sulfatase,IPR017849:Alkaline phosphatase-like, alpha/beta/alpha,	mmu00531:Glycosaminoglycan degradation,mmu04142:Lysosome,	PIRSF000971:animal sulfatase,
15473	heat-responsive protein 12	Hrsp12			GO:0005739~mitochondrion,	GO:0004518~nuclease activity,GO:0004519~endonuclease activity,	IPR006056:YjgF-like protein,IPR006175:Endoribonuclease L-PSP,IPR013813:Endoribonuclease L-PSP/chorismate mutase-like,IPR019897:YjgF-like protein, conserved site,
16398	integrin alpha 2	Itga2		GO:0007155~cell adhesion,GO:0007166~cell surface receptor linked signal transduction,GO:0007229~integrin-mediated signaling pathway,GO:0022610~biological adhesion,	GO:0005886~plasma membrane,GO:0005887~integral to plasma membrane,GO:0008305~integrin complex,GO:0009897~external side of plasma membrane,GO:0009986~cell surface,GO:0016021~integral to membrane,GO:0031224~intrinsic to membrane,GO:0031226~intrinsic to plasma membrane,GO:0043235~receptor complex,GO:0044459~plasma membrane part,	GO:0000287~magnesium ion binding,GO:0005509~calcium ion binding,GO:0043167~ion binding,GO:0043169~cation binding,GO:0046872~metal ion binding,	IPR000413:Integrin alpha chain,IPR002035:von Willebrand factor, type A,IPR013513:Integrin alpha chain, C-terminal, cytoplasmic region,IPR013517:FG-GAP,IPR013519:Integrin alpha beta-propellor,IPR013649:Integrin alpha-2,IPR018184:Integrin alpha chain, C-terminal cytoplasmic region, conserved site,	mmu04510:Focal adhesion,mmu04512:ECM-receptor interaction,mmu04640:Hematopoietic cell lineage,mmu04810:Regulation of actin cytoskeleton,mmu05200:Pathways in cancer,mmu05222:Small cell lung cancer,mmu05410:Hypertrophic cardiomyopathy (HCM),mmu05412:Arrhythmogenic right ventricular cardiomyopathy (ARVC),mmu05414:Dilated cardiomyopathy,	PIRSF002497:integrin alpha with I domain,PIRSF501013:integrin alpha-2,
242721	kelch domain containing 7A	Klhdc7a			GO:0016021~integral to membrane,GO:0031224~intrinsic to membrane,		IPR006652:Kelch repeat type 1,IPR013089:Kelch related,IPR015915:Kelch-type beta propeller,
16819	lipocalin 2	Lcn2		GO:0009615~response to virus,	GO:0005576~extracellular region,		IPR000566:Lipocalin-related protein and Bos/Can/Equ allergen,IPR002345:Lipocalin,IPR003087:Neutrophil gelatinase-associated lipocalin,IPR012674:Calycin,		PIRSF002514:lipocalin,PIRSF500262:neutrophil gelatinase-associated lipocalin,
18162	natriuretic peptide receptor 3	Npr3		GO:0003013~circulatory system process,GO:0006140~regulation of nucleotide metabolic process,GO:0007166~cell surface receptor linked signal transduction,GO:0007186~G-protein coupled receptor protein signaling pathway,GO:0007187~G-protein signaling, coupled to cyclic nucleotide second messenger,GO:0007188~G-protein signaling, coupled to cAMP nucleotide second messenger,GO:0007193~inhibition of aden…	GO:0000267~cell fraction,GO:0005624~membrane fraction,GO:0005626~insoluble fraction,GO:0016021~integral to membrane,GO:0031224~intrinsic to membrane,	GO:0001653~peptide receptor activity,GO:0008528~peptide receptor activity, G-protein coupled,GO:0017046~peptide hormone binding,GO:0031404~chloride ion binding,GO:0042277~peptide binding,GO:0042562~hormone binding,GO:0042802~identical protein binding,GO:0042803~protein homodimerization activity,GO:0043167~ion binding,GO:0043168~anion binding,GO:0046983~protein dimerization activity,	IPR001170:Natriuretic peptide receptor, N-terminal,IPR001828:Extracellular ligand-binding receptor,		PIRSF001970:natriuretic peptide receptor C,
57349	pro-platelet basic protein	Ppbp		GO:0006955~immune response,	GO:0005576~extracellular region,	GO:0005125~cytokine activity,GO:0008009~chemokine activity,GO:0042379~chemokine receptor binding,	IPR001089:Small chemokine, C-X-C,IPR001811:Small chemokine, interleukin-8-like,IPR002473:Small chemokine, C-X-C/Interleukin 8,	mmu04060:Cytokine-cytokine receptor interaction,mmu04062:Chemokine signaling pathway,	PIRSF002522:CXC chemokine,
20753	small proline-rich protein 1A	Sprr1a		GO:0007398~ectoderm development,GO:0008544~epidermis development,GO:0009913~epidermal cell differentiation,GO:0030216~keratinocyte differentiation,GO:0030855~epithelial cell differentiation,GO:0031424~keratinization,GO:0060429~epithelium development,			IPR003267:Small proline-rich,IPR003302:Cornifin (SPRR),
224674	solute carrier family 37 (glycerol-3-phosphate transporter), member 1	Slc37a1	Carbohydrate transport and metabolism,				IPR011701:Major facilitator superfamily MFS-1,
81840	sortilin-related VPS10 domain containing receptor 2	Sorcs2			GO:0016021~integral to membrane,GO:0031224~intrinsic to membrane,		IPR000601:PKD,IPR006581:VPS10,
21961	tensin 1	Tns1		GO:0006928~cell motion,GO:0007044~cell-substrate junction assembly,GO:0016477~cell migration,GO:0034329~cell junction assembly,GO:0034330~cell junction organization,GO:0048870~cell motility,GO:0051674~localization of cell,	GO:0005886~plasma membrane,GO:0005912~adherens junction,GO:0005924~cell-substrate adherens junction,GO:0005925~focal adhesion,GO:0016323~basolateral plasma membrane,GO:0030054~cell junction,GO:0030055~cell-substrate junction,GO:0044459~plasma membrane part,GO:0070161~anchoring junction,	GO:0003779~actin binding,GO:0008092~cytoskeletal protein binding,	IPR000980:SH2 motif,IPR006020:Phosphotyrosine interaction region,IPR013625:Tensin phosphotyrosine-binding domain,IPR014019:Phosphatase tensin type,
100647	uroplakin 3B	Upk3b			GO:0005886~plasma membrane,GO:0016021~integral to membrane,GO:0031224~intrinsic to membrane,

## Sheet: GeneGO_20 validated genes
Entrez Gene ID	Gene Name	Gene Symbol	GO Processes
71874	RIKEN cDNA 2310007B03 gene	2310007B03Rik	biological_process
226245	RIKEN cDNA 9930023K05 gene	9930023K05Rik	biological_process
12162	bone morphogenetic protein 7	Bmp7	anatomical structure formation involved in morphogenesis, axon guidance, BMP signaling pathway, branching involved in salivary gland morphogenesis, branching morphogenesis of a tube, camera-type eye morphogenesis, cartilage development, cell development, cell differentiation, cellular response to hypoxia, embryonic camera-type eye morphogenesis, embryonic limb morphogenesis, embryonic pattern spe…
70574	carboxypeptidase M	Cpm	anatomical structure morphogenesis, biological_process, proteolysis
229927	chloride channel calcium activated 4	Clca4	biological_process, chloride transport, ion transmembrane transport, transport
20148	dehydrogenase/reductase (SDR family) member 3	Dhrs3	metabolic process, oxidation-reduction process, retinol metabolic process, visual perception
13591	early B-cell factor 1	Ebf1	multicellular organismal development, positive regulation of transcription, regulation of transcription, regulation of transcription, DNA-dependent, transcription
15375	forkhead box A1; similar to Hepatocyte nuclear factor 3-alpha (HNF-3A) (Forkhead box protein A1)	Foxa1	chromatin modification, chromatin remodeling, embryo development, epithelial cell maturation involved in prostate gland development, epithelial tube branching involved in lung morphogenesis, epithelial-mesenchymal signaling involved in prostate gland development, glucose homeostasis, hormone metabolic process, lung development, lung epithelial cell differentiation, multicellular organismal develo…
50917	galactosamine (N-acetyl)-6-sulfate sulfatase	Galns	metabolic process resulting in cell growth
15473	heat-responsive protein 12	Hrsp12	regulation of translational termination
16398	integrin alpha 2	Itga2	axon guidance, blood coagulation, cell adhesion, cell proliferation, cell-matrix adhesion, cellular component, detection of mechanical stimulus involved in sensory perception of pain, establishment of protein
242721	kelch domain containing 7A	Klhdc7a	biological_process
16819	lipocalin 2	Lcn2	apoptosis, cellular response to hydrogen peroxide, cellular response to interleukin-1, cellular response to lipopolysaccharide, cellular response to nutrient levels, cellular response to protein stimulus, cellular response to tumor necrosis factor, innate immune response, ion transport, iron ion transport, positive regulation of cell projection organization, positive regulation of gene expression…
18162	natriuretic peptide receptor 3	Npr3	activation of phospholipase C activity by G-protein coupled receptor protein signaling pathway coupled to IP3 second messenger, diuresis, inhibition of adenylate cyclase activity by G-protein signaling pathway, negative regulation of adenylate cyclase activity, osteoclast proliferation, pancreatic juice secretion, phosphoinositide-mediated signaling, regulation of blood pressure, regulation of os…
57349	pro-platelet basic protein	Ppbp	biological_process, blood coagulation, chemotaxis, defense response to bacterium, glucose transport, immune response, platelet activation, platelet degranulation, platelet formation, positive regulation of cell division
20753	small proline-rich protein 1A	Sprr1a	epidermis development, keratinization, keratinocyte differentiation, peptide cross-linking
224674	solute carrier family 37 (glycerol-3-phosphate transporter), member 1	Slc37a1	carbohydrate transport, transmembrane transport, transport
81840	sortilin-related VPS10 domain containing receptor 2	Sorcs2	biological_process, neuropeptide signaling pathway
21961	tensin 1	Tns1	cell migration, cell-substrate junction assembly
100647	uroplakin 3B	Upk3b	negative regulation of gene expression
